# Supplementary material for: Lineage specific recombination rates and microevolution in Listeria monocytogenes
Source: BMC Evol Biol. 2008 Oct 8;8:277. doi: 10.1186/1471-2148-8-277 (PMC2576243; doi:10.1186/1471-2148-8-277)
Supplement: Additional File 1 — Isolates. This table contains the list of the isolates used in this study and additional information on the source of the isolates, their serotypes, ribotypes and sequence types. [file 1471-2148-8-277-S1.xls]

## Sheet: Samplelist.txt
FSL isolate	ribotype	source	lineage	serotype	sequence type	acta	gap	inlA	prs	purM	ribC	sigB
FSL C1-132	DUP-1038A	Human Clinical, New York City	I	4b	1	1	1	1	1	1	1	1
FSL C1-134	DUP-1038B	Human Clinical, New York City	I	4b	1	1	1	1	1	1	1	1
FSL C1-387	DUP-1039B	Food	II	1/2a	2	2	2	2	2	2	2	2
FSL C1-406	DUP-1052A	Food	I	1/2b	3	3	1	3*	3	3	3	3
FSL E1-039	DUP-1042B	Animal	I	1/2b	4	4	1	4	1	4	4	4
FSL E1-040	DUP-1042B	Animal	I	1/2b	5	5	1	1	3	4	1	5
FSL E1-041	DUP-1042C	Animal	I	1/2b	6	6	1	1	4	5	1	5
FSL E1-042	DUP-1030A	Animal	II	1/2a	7	7	3	5	5	6	5	2
FSL E1-043	DUP-1039C	Animal	II	1/2a	8	8	4	6	6	7	6	6
FSL E1-044	DUP-1045A	Animal	II	1/2a	9	9	4	7	6	8	7	2
FSL E1-045	DUP-1039E	Animal	II	1/2a	10	2	2	8	2	9	8	2
FSL E1-046	DUP-1039C	Animal	II	1/2a	11	2	3	9	6	10	8	2
FSL E1-047	116-648-S-4	Animal	II	1/2a	12	2	2	8	2	11	8	2
FSL E1-048	DUP-1042B	Animal	I	1/2b	13	10	5	10	1	12	4	4
FSL E1-049	116-239-S-2	Animal	I	1/2b	14	11	5	4	3	4	9	5
FSL E1-052	DUP-1045D	Animal	II	1/2a	15	12	2	11	6	9	10	2
FSL E1-053	DUP-1044B	Animal	I	4b	16	13	5	12	3	13	11	7
FSL E1-054	DUP-1044A	Animal	I	4b	17	14	5	13	1	14	1	7
FSL E1-055	DUP-1038B	Animal	I	4b	1	1	1	1	1	1	1	1
FSL E1-057	DUP-1030B	Animal	II	1/2a	10	2	2	8	2	9	8	2
FSL E1-058	DUP-1028A	Animal	I	1/2b	18	3	1	14	3	3	3	3
FSL E1-059	DUP-1045B	Animal	II	1/2a	19	2	6	15	6	8	12	2
FSL E1-118	DUP-1042B	Animal	I	1/2b	20	15	1	16	1	12	11	8
FSL E1-119	DUP-1042B	Animal	I	1/2b	20	15	1	16	1	12	11	8
FSL E1-123	DUP-1039C	Animal	II	1/2a	21	16	3	17	6	10	13	2
FSL E1-124	DUP-1038B	Animal	I	4b	1	1	1	1	1	1	1	1
FSL E1-125	DUP-1042B	Animal	I	4b	22	13	5	18	3	15	14	9
FSL E1-142	DUP-1039E	soil	II	Unspecified	53	9	2	8	2	9	8	2
FSL E1-284	DUP-1039E	Animal feedstuff (pasture)	II	Unspecified	10	2	2	8	2	9	8	2
FSL F2-001	DUP-1044A	Food	I	4b	17	14	5	13	1	14	1	7
FSL F2-018	DUP-1042B	Human Clinical, New York State	I	4b	23	15	5	18	1	16	11	1
FSL F2-021	DUP-1038B	Human Clinical, New York City	I	4b	1	1	1	1	1	1	1	1
FSL F2-022	DUP-1042B	Human Clinical, New York City	I	4b	24	17	7	19	7	17	11	5
FSL F2-024	DUP-1044A	Human Clinical, New York City	I	4b	17	14	5	13	1	14	1	7
FSL F2-026	DUP-1043A	Human Clinical, New York City	I	1/2b	18	3	1	14	3	3	3	3
FSL F2-029	DUP-1062D	Human Clinical, New York State	II	1/2a	25	18	1	9	8	18	16	10
FSL F2-030	DUP-1044B	Human Clinical, New York State	I	4b	26	1	5	1	1	16	1	5
FSL F2-032	DUP-1045B	Food	II	1/2a	27	19	2	5	6	19	17	2
FSL F2-037	DUP-1038B	Human Clinical, New York State	I	4b	1	1	1	1	1	1	1	1
FSL F2-048	DUP-1053A	Human Clinical, New York City	II	1/2a	28	20	8	20	6	20	15	11
FSL F2-055	DUP-1030A	Food	II	1/2a	7	7	3	5	5	6	5	2
FSL F2-091	DUP-1042B	Human Clinical, New York City	I	4b	29	21	5	1	3	16	1	1
FSL F2-134	DUP-1062A	Food	II	1/2a	30	2	9	21*	6	9	18	2
FSL F2-140	116-363-S-2	Human Clinical, New York State	I	4b	16	13	5	12	3	13	11	7
FSL F2-141	DUP-1053A	Human Clinical, New York City	II	1/2a	28	20	8	20	6	20	15	11
FSL F2-143	DUP-1045B	Human Clinical, New York City	II	1/2a	19	2	6	15	6	8	12	2
FSL F2-170	DUP-1039C	Human Clinical, New York State	II	1/2a	31	22	2	22	6	21	8	2
FSL F2-237	DUP-1062D	Food	II	1/2a	32	23	10	23	6	8	8	11
FSL F2-239	DUP-1042C	Food	I	1/2b	33	24	1	24	7	14	1	5
FSL F2-240	DUP-1039C	Food	II	1/2c	34	2	9	25	6	22	19	2
FSL F2-243	DUP-1038B	Human Clinical, New York City	I	4b	1	1	1	1	1	1	1	1
FSL F2-245	DUP-1052A	Human Clinical, New York City	I	1/2b	18	3	1	14	3	3	3	3
FSL F2-251	DUP-1046B	Food	II	1/2a	30	2	9	21*	6	9	18	2
FSL F2-279	DUP-1052A	Human Clinical, New York State	I	1/2b	18	3	1	14	3	3	3	3
FSL F2-281	DUP-1027B	Food	I	4b	1	1	1	1	1	1	1	1
FSL F2-282	DUP-1046B	Food	II	1/2a	30	2	9	21*	6	9	18	2
FSL F2-293	DUP-1031A	Food	I	1/2b	35	15	1	26*	1	1	1	8
FSL F2-315	DUP-1062D	Food	II	1/2a	32	23	10	23	6	8	8	11
FSL F2-331	DUP-1048B	Food	II	1/2a	32	23	10	23	6	8	8	11
FSL F2-360	DUP-1045B	Human Clinical, New York State	II	1/2a	19	2	6	15	6	8	12	2
FSL F2-366	DUP-1042B	Human Clinical, New York State	I	4b	23	15	5	18	1	16	11	1
FSL F2-369	DUP-1042C	Food	I	1/2b	33	24	1	24	7	14	1	5
FSL F2-372	DUP-1038B	Human Clinical, New York State	I	4b	1	1	1	1	1	1	1	1
FSL F2-373	DUP-1039C	Food	II	1/2c	36	2	9	25	6	23	19	2
FSL F2-382	DUP-1038B	Human Clinical, New York City	I	4b	1	1	1	1	1	1	1	1
FSL F2-386	DUP-1042B	Animal	I	1/2b	5	5	1	1	3	4	1	5
FSL F2-397	DUP-1062A	Food	II	NT	30	2	9	21*	6	9	18	2
FSL F2-420	DUP-1044A	Human Clinical, New York City	I	4b	17	14	5	13	1	14	1	7
FSL F2-421	DUP-1046A	Human Clinical, New York City	II	1/2a	31	22	2	22	6	21	8	2
FSL F2-427	DUP-1044A	Human Clinical, New York City	I	4b	17	14	5	13	1	14	1	7
FSL F2-429	DUP-1053A	Human Clinical, New York City	II	1/2a	28	20	8	20	6	20	15	11
FSL F2-454	DUP-1042A	Human Clinical, New York State	I	1/2b	37	11	5	1	9	1	1	5
FSL F2-475	DUP-1042B	Human Clinical, New York City	I	4b	22	13	5	18	3	15	14	9
FSL F2-480	DUP-1038B	Human Clinical, New York City	I	4b	1	1	1	1	1	1	1	1
FSL F2-493	DUP-1024A	Food	I	1/2b	14	11	5	4	3	4	9	5
FSL F2-515	DUP-1062A	Food	II	1/2a	30	2	9	21*	6	9	18	2
FSL F2-516	DUP-1053A	Human Clinical, New York State	II	1/2a	28	20	8	20	6	20	15	11
FSL F2-517	DUP-1053A	Human Clinical, New York State	II	1/2a	28	20	8	20	6	20	15	11
FSL F2-521	DUP-1040A	Food	I	1/2b	38	11	5	4	9	1	1	5
FSL F2-525	DUP-1061A	Human Clinical, New York City	IIIA	4b	39	25	11	27	6	24	20	12
FSL F2-553	DUP-1039C	Human Clinical, New York City	II	1/2a	40	2	2	28	6	25	12	2
FSL F2-563	DUP-1052A	Human Clinical, New York State	I	1/2b	3	3	1	3*	3	3	3	3
FSL F2-564	DUP-1053A	Human Clinical, New York City	II	1/2a	28	20	8	20	6	20	15	11
FSL F2-590	DUP-1057A	Food	II	1/2a	2	2	2	2	2	2	2	2
FSL F2-601	DUP-1042B	Human Clinical, New York City	I	4b	41	26	5	19	9	17	21	5
FSL F2-602	DUP-1042A	Human Clinical, New York City	I	3b	37	11	5	1	9	1	1	5
FSL F2-632	116-643-S-1	Human Clinical, New York State	II	1/2a	42	7	2	5	6	26	8	2
FSL F2-634	DUP-1053A	Human Clinical, New York State	II	1/2a	2	2	2	2	2	2	2	2
FSL F2-637	DUP-1044A	Human Clinical, New York City	I	4b	17	14	5	13	1	14	1	7
FSL F2-639	DUP-1039B	Human Clinical, New York State	II	1/2a	2	2	2	2	2	2	2	2
FSL F2-640	DUP-1039C	Food	II	1/2c	34	2	9	25	6	22	19	2
FSL F2-642	DUP-1042B	Human Clinical, New York State	I	4b	22	13	5	18	3	15	14	9
FSL F2-643	DUP-1043A	Human Clinical, New York State	I	1/2b	18	3	1	14	3	3	3	3
FSL F2-655	116-110-S-2	Human Clinical, New York City	IIIA	NT	43	27	7	29	11	27	22	13
FSL F2-656	DUP-1042A	Human Clinical, New York City	I	4b	29	21	5	1	3	16	1	1
FSL F2-658	DUP-1038B	Human Clinical, New York City	I	4b	1	1	1	1	1	1	1	1
FSL F2-659	DUP-1042B	Human Clinical, New York City	I	4b	22	13	5	18	3	15	14	9
FSL F2-661	DUP-1042B	Human Clinical, New York State	I	4b	29	21	5	1	3	16	1	1
FSL F2-663	DUP-1054C	Human Clinical, New York State	II	1/2a	44	28	9	30	6	9	10	2
FSL F2-664	DUP-1039C	Human Clinical, New York State	II	1/2a	45	2	9	31	6	9	10	2
FSL F2-666	193-65-S-4	Food	I	1/2b	14	11	5	4	3	4	9	5
FSL F2-667	DUP-1042B	Food	I	1/2b	46	17	7	1	1	28	4	14
FSL F2-669	DUP-1030A	Human Clinical, New York State	II	1/2a	47	7	3	32	5	6	5	2
FSL F2-672	DUP-1044A	Human Clinical, New York State	I	4b	17	14	5	13	1	14	1	7
FSL F2-689	DUP-1027C	Human Clinical, New York City	I	4b	1	1	1	1	1	1	1	1
FSL F2-693	DUP-1042B	Human Clinical, New York City	I	1/2b	48	17	1	16	1	12	23	5
FSL F2-695	DUP-1061A	Human Clinical, New York City	IIIA	4a	49	29	7	33	12	29	24	13
FSL F2-723	DUP-1039C	Food	II	1/2c	34	2	9	25	6	22	19	2
FSL F2-897	DUP-1025A	Food	I	1/2b	50	15	1	16	1	1	1	8
FSL F2-898	DUP-1052A	Food	I	1/2b	18	3	1	14	3	3	3	3
FSL F3-144	DUP-1045A	Animal soil	II	Unspecified	54	31	4	7	6	8	7	2
FSL H4-020	DUP-1039A	Animal water (farm)	II	Unspecified	55	31	9	23	6	9	19	2
FSL H4-246	DUP-1038B	Animal water (farm)	I	Unspecified	1	1	1	1	1	1	1	1
FSL H4-286	DUP-1062D	Animal feedstuff (pasture)	II	Unspecified	56	31	10	23	6	20	8	11
FSL H4-364	DUP-1030B	Animal non food, soil	II	Unspecified	55	31	9	23	6	9	19	2
FSL H4-392	DUP-1042B	Animal feedstuff (pasture)	I	Unspecified	22	13	5	18	3	15	14	9
FSL M2-015	DUP-1043A	Food	I	1/2b	18	3	1	14	3	3	3	3
FSL M2-023	DUP-1025A	Human Clinical, New York City	I	1/2b	50	15	1	16	1	1	1	8
FSL M2-024	DUP-1052A	Human Clinical, New York City	I	1/2b	18	3	1	14	3	3	3	3
FSL M2-038	DUP-1062A	Food	II	1/2a	30	2	9	21*	6	9	18	2
FSL M2-042	DUP-1042B	Human Clinical, New York State	I	4b	29	21	5	1	3	16	1	1
FSL N1-244	DUP-1052A	Human Clinical, New York State	I	1/2b	18	3	1	14	3	3	3	3
FSL N3-267	DUP-1045A	Animal soil (pasture)	II	Unspecified	9	9	4	7	6	8	7	2
FSL N3-293	DUP-1030A	Soil (rye field, part of Bovine farm)	II	Unspecified	57	9	4	11	6	30	6	2
FSL N3-310	DUP-1039C	soil from walkway between barns	II	Unspecified	58	8	1	6	6	7	6	6
FSL N3-495	DUP-1042B	Animal water (farm)	II	Unspecified	50	15	1	16	1	1	1	8
FSL N3-973	DUP-1045D	Animal water (farm)	II	Unspecified	59	12	2	11	6	9	8	2
FSL N4-002	DUP-1039E	Animal water (farm)	II	Unspecified	60	2	4	8	2	9	6	2
FSL N4-198	DUP-1039C	Animal feedstuff (haylage)	II	Unspecified	61	9	2	34	6	7	18	6
FSL N4-288	DUP-1052A	Animal	I	1/2b	18	3	1	14	3	3	3	3
FSL N4-289	DUP-1038B	Animal	I	4b	1	1	1	1	1	1	1	1
FSL N4-290	DUP-1039C	Animal	II	1/2a	51	2	4	6	6	7	6	6
FSL N4-291	DUP-16635B	Animal	I	1/2b	18	3	1	14	3	3	3	3
FSL N4-292	DUP-1030B	Animal	II	1/2a	52	30	2	23	6	8	8	11
FSL N4-293	DUP-1045A	Animal	II	1/2a	9	9	4	7	6	8	7	2
FSL N4-298	DUP-1039A	Animal non food, soil	II	Unspecified	62	33	9	23	6	9	19	2
FSL N4-375	DUP-1039C	unspecified, Animal	II	Unspecified	63	9	2	11	6	30	18	2
FSL N4-448	DUP-1044A	Animal non food, soil	I	Unspecified	17	14	5	13	1	14	1	7
FSL N4-508	DUP-1030B	Animal non food, soil	II	Unspecified	64	2	12	35	6	31	8	11
FSL N4-566	DUP-1039E	Animal water (farm)	II	Unspecified	65	34	2	8	2	9	8	2
FSL N4-588	DUP-1045B	Animal non food, soil	II	Unspecified	66	34	2	36	6	39	10	2
FSL S4-019	DUP-1045A	Natural environment	II	1/2a	67	9	4	7	2	8	7	2
FSL S4-049	DUP-1038B	Urban environment	I	Unspecified	1	1	1	1	1	1	1	1
FSL S4-061	DUP-1039E	Urban environment	II	Unspecified	10	2	2	8	2	9	8	2
FSL S4-066	DUP-1045B	Natural environment	II	Unspecified	68	35	13	37	6	20	25	2
FSL S4-154	116-931-S-4	Urban environment	II	Unspecified	70	35	14	37	6	33	26	2
FSL S4-169	DUP-1038B	Urban environment	I	Unspecified	1	1	1	1	1	1	1	1
FSL S4-172	DUP-1038B	Urban environment	I	Unspecified	1	1	1	1	1	1	1	1
FSL S4-189	DUP-1053C	Natural environment	II	Unspecified	69	30	2	23	6	32	8	11
FSL S4-257	DUP-1038B	Urban environment	I	Unspecified	1	1	1	1	1	1	1	1
FSL S4-295	DUP-1045B	Natural environment	II	1/2a	70	35	14	37	6	33	26	2
FSL S4-304	DUP-1046A	Natural environment	II	1/2a	71	22	4	25	6	20	8	2
FSL S4-380	DUP-1039C	Natural environment	II	Unspecified	72	7	2	38	6	34	10	2
FSL S4-410	DUP-1045B	Urban environment	II	Unspecified	73	35	15	31	6	39	26	2
FSL S4-440	DUP-1042B	Urban environment	I	Unspecified	5	5	1	1	3	4	1	5
FSL S4-452	DUP-1054A	Urban environment	II	Unspecified	74	30	4	39	6	20	10	2
FSL S4-474	DUP-1045B	Urban environment	II	Unspecified	73	35	15	31	6	39	26	2
FSL S4-497	DUP-1039C	Natural environment	II	1/2a	75	2	15	25	6	23	19	2
FSL S4-548	DUP-1053B	Urban environment	II	Unspecified	73	35	15	31	6	39	26	2
FSL S4-567	DUP-1045B	Urban environment	II	Unspecified	70	35	14	37	6	33	26	2
FSL S4-628	DUP-1038B	Urban environment	I	Unspecified	76	1	1	1	1	35	1	1
FSL S4-640	DUP-1039C	Urban environment	II	Unspecified	77	35	4	40	6	36	27	2
FSL S4-652	DUP-1045B	Urban environment	II	Unspecified	70	35	14	37	6	33	26	2
FSL S4-655	DUP-1045B	Urban environment	II	Unspecified	70	35	14	37	6	33	26	2
FSL S4-722	DUP-1053B	Urban environment	II	Unspecified	77	35	4	40	6	36	27	2
FSL S4-742	DUP-1039C	Urban environment	II	Unspecified	63	9	2	11	6	30	18	2
FSL S4-766	DUP-1039E	Natural environment	II	1/2a	10	2	2	8	2	9	8	2
FSL S4-774	DUP-1038B	Urban environment	I	Unspecified	1	1	1	1	1	1	1	1
FSL S4-821	DUP-1039C	Natural environment	II	1/2a	75	2	15	25	6	23	19	2
FSL S4-839	DUP-1061A	Urban environment	IIIA	Unspecified	78	36	7	33	13	37	24	15
FSL S4-848	DUP-1042B	Urban environment	I	Unspecified	29	21	5	1	3	16	1	1
FSL S4-859	DUP-1044C	Urban environment	I	Unspecified	16	13	5	12	3	13	11	7
FSL S4-880	DUP-1039C	Natural environment	II	1/2a	36	2	9	25	6	23	19	2
FSL S4-887	DUP-1039E	Natural environment	II	1/2a	79	2	2	41	2	9	8	2
FSL S4-908	DUP-1045B	Urban environment	II	Unspecified	68	35	13	37	6	20	25	2
FSL S4-914	DUP-1039C	Urban environment	II	Unspecified	80	2	2	5	6	9	8	2
FSL S4-926	DUP-1038B	Urban environment	I	Unspecified	1	1	1	1	1	1	1	1
FSL S4-929	DUP-1045B	Urban environment	II	Unspecified	70	35	14	37	6	33	26	2
FSL S4-941	DUP-1038B	Natural environment	I	4b	1	1	1	1	1	1	1	1
FSL S6-025	DUP-1042B	Urban environment	I	Unspecified	22	13	5	18	3	15	14	9
FSL S6-029	DUP-1042C	Urban environment	I	Unspecified	81	37	5	24	1	38	1	5
FSL S6-072	DUP-1045B	Natural environment	II	3a or 1/2a (reacts only with O-antigen II and with H-antigen A and B)	73	35	15	31	6	39	26	2
FSL S6-131	DUP-1039A	Urban environment	II	Unspecified	55	31	9	23	6	9	19	2
FSL S6-151	DUP-1038A	Urban environment	I	Unspecified	1	1	1	1	1	1	1	1
note: inlA allelic types marked with an * display a premature stop-codon
Additional lineage III isolates:
FSL isolate	ribotype	source	lineage	serotype	ST	actA	gap	inlA	prs	purM	ribC	sigB
FSL R2-142	DUP-18036	Food	IIIB	Unspecified	82	37	16	41	14	40	28	16
FSL J1-208	DUP-10142	Animal	IIIB	4a	83	38	7	42	15	41	29	17
FSL M1-001	DUP-10142	Animal	IIIB	4b	84	39	16	43	15	42	30	17
FSL F2-086	DUP-10142	Human Clinical, New York State	IIIB	4a	85	40	17	44	16	43	30	17
FSL J1-168	116-110-S-2	Human Clinical, New York State	IIIA	4a	86	41	7	45	13	44	24	13
FSL F2-501	116-110-S-2	Human Clinical, Ohio	IIIA	4b	87	42	7	46	17	45	31	18
FSL J2-071	DUP-1061A	Animal	IIIA	4c	88	36	7	33	13	37	24	13
FSL J2-074	DUP-10146	Animal	IIIA	4c	89	43	7	47	18	46	24	19
FSL R2-128	DUP-1061A	Food	IIIA	Unspecified	90	44	7	48	19	47	32	20
FSL F2-318	DUP-1059A	Animal	IIIA	Unspecified	91	45	7	49	20	48	33	21
FSL F2-270	DUP-18007A	Human Clinical, Ohio	IIIC	4a	92	46	18	50	21	49	34	22
